# Supplementary material for: Cognitive symptoms progress with limbic-predominant age-related TDP-43 encephalopathy stage and co-occurrence with Alzheimer disease
Source: J Neuropathol Exp Neurol. 2023 Nov 15;83(1):2–10. doi: 10.1093/jnen/nlad098 (PMC10746699; doi:10.1093/jnen/nlad098)
Supplement: nlad098_Supplementary_Data [file nlad098_supplementary_data.zip]

Archive with 3 entries (2 files):
- nlad098_Supplementary_Data/
- nlad098_Supplementary_Data/Supplemental Figure.tiff
- nlad098_Supplementary_Data/Supplemental Table.pdf
